# Supplementary material for: Rapid and Facile Organic Ion-Associate Liquid-Phase Extraction and Spectrophotometric Quantification of Nitrite in Environmental Water Samples
Source: Molecules. 2025 Feb 25;30(5):1044. doi: 10.3390/molecules30051044 (PMC11901993; doi:10.3390/molecules30051044)
Supplement: Supplementary file 1 [file molecules-30-01044-s001.zip]

Archive with 1 entries (1 files):
- molecules-3480578-supplementary.pdf
